# Supplementary material for: Mutant NPM1 modulates PDCD4 ubiquitination degradation and facilitates leukemogenesis
Source: iScience. 2025 Oct 15;28(11):113776. doi: 10.1016/j.isci.2025.113776 (PMC12604968; doi:10.1016/j.isci.2025.113776)
Supplement: Table S1. Clinical characteristics of newly diagnosed patients, related to Figure 1 [file mmc2.xlsx]

## Sheet: Sheet1
Table S1 Clinical characteristics of newly diagnosed patients
Patients	AML#1	AML#2	AML#3	AML#4
Age	47	62	51	49
Sex	Female	Female	Male	Female
FAB subtype	M2	M5	M3	M5
Gene mutations	NRAS, PTEN, KIT	KMT2D, ASXL1	FLT3-ITD, RUNX1	NPM1, FLT3, DNMT3A, BRCA2
Fusion gene	AML1-ETO	MLL-AF9	Unknown	Unknown
